# Supplementary material for: Genome-Wide Association Study of Body Conformation Traits in a Three-Way Crossbred Commercial Pig Population
Source: Animals (Basel). 2023 Jul 26;13(15):2414. doi: 10.3390/ani13152414 (PMC10417164; doi:10.3390/ani13152414)
Supplement: Supplementary file 1 [file animals-13-02414-s001.zip]

Archive with 1 entries (1 files):
- animals-2440871-supplementary.pdf
